# Supplementary material for: Artificial Intelligence and Complex Network Approaches Reveal Potential Gene Biomarkers for Hepatocellular Carcinoma
Source: Int J Mol Sci. 2023 Oct 18;24(20):15286. doi: 10.3390/ijms242015286 (PMC10607580; doi:10.3390/ijms242015286)
Supplement: Supplementary file 1 [file ijms-24-15286-s001.zip]

Archive with 1 entries (1 files):
- ijms-2632929-supplementary.pdf
